# Supplementary material for: Structural insights into how DEK nucleosome binding facilitates H3K27 trimethylation in chromatin
Source: Nat Struct Mol Biol. 2025 Feb 21;32(7):1183–92. doi: 10.1038/s41594-025-01493-w (PMC12263440; doi:10.1038/s41594-025-01493-w)
Supplement: Supplementary file 6 — Statistical source data. [file 41594_2025_1493_MOESM6_ESM.xlsx]

## Sheet: Fig. 2c
Figure 2c
	Luminescence intensity (Raw data)
		DEK 0 µM	DEK 0.15 µM	DEK 0.3 µM	DEK 0.6 µM	PRC2 only
	#1	319370	426006	540077	663877	141907
	#2	617547	745047	972210	1208153	193013
	#3	644137	710415	797436	1192073	203075
	#4	642555	824016	1006070	1217025	207400
	#5	501210	628670	814630	905745	200826
	#6	528550	677688	834690	1051723	204973
	Normalized intensity: ([DEK x µM] - [PRC2 only]) / ([DEK 0 µM] - [PRC2 only])
		DEK 0 µM	DEK 0.15 µM	DEK 0.3 µM	DEK 0.6 µM
	#1	1	1.60089	2.24368	2.94129
	#2	1	1.30033	1.83542	2.39119
	#3	1	1.15027	1.34757	2.24231
	#4	1	1.417	1.83537	2.32015
	#5	1	1.42432	2.0434	2.34673
	#6	1	1.4609	1.94611	2.61684
	Average	1	1.39229	1.87526	2.47642
	S.D.	0	0.152899	0.30022	0.260436
