# Supplementary material for: Structural insights into how DEK nucleosome binding facilitates H3K27 trimethylation in chromatin
Source: Nat Struct Mol Biol. 2025 Feb 21;32(7):1183–92. doi: 10.1038/s41594-025-01493-w (PMC12263440; doi:10.1038/s41594-025-01493-w)
Supplement: Supplementary file 8 — Statistical source data. [file 41594_2025_1493_MOESM8_ESM.xlsx]

## Sheet: Fig. 7c
Figure 7c
	Pixel size of poly-nucleosome area
	free		DEK		H1
	No.	Area	No.	Area	No.	Area
	1	478	1	347	1	329
	2	397	2	414	2	326
	3	376	3	346	3	299
	4	396	4	347	4	568
	5	436	5	336	5	302
	6	447	6	300	6	281
	7	391	7	312	7	279
	8	444	8	255	8	455
	9	402	9	370	9	315
	10	430	10	283	10	523
	11	237	11	284	11	281
	12	286	12	264	12	378
	13	416	13	308	13	332
	14	405	14	208	14	322
	15	451	15	300	15	227
	16	431	16	179	16	448
	17	401	17	289	17	309
	18	442	18	302	18	290
	19	472	19	244	19	301
	20	473	20	284	20	333
	21	469	21	283	21	357
	22	643	22	343	22	272
	23	520	23	347	23	271
	24	554	24	363	24	265
	25	632	25	450	25	308
	26	579	26	349	26	266
	27	492	27	321	27	292
	28	536	28	377	28	281
	29	395	29	328	29	315
	30	421	30	365	30	278
	31	483	31	389	31	290
	32	521	32	347	32	270
	33	493	33	314	33	315
	34	373	34	326	34	219
	35	379	35	396	35	273
	36	386	36	366	36	292
	37	334	37	459	37	271
	38	352	38	401	38	249
	39	328	39	379	39	495
	40	338	40	280	40	303
	41	342	41	420	41	309
	42	326	42	399	42	322
	43	326	43	172	43	292
	44	354	44	229	44	330
	45	420	45	399	45	306
	46	504	46	443	46	294
	47	536	47	390	47	317
	48	463	48	401	48	280
	49	479	49	403	49	334
	50	399	50	399	50	263
	51	424	51	377	51	247
	52	379	52	318	52	260
	53	410	53	361	53	231
	54	492	54	379	54	277
	55	536	55	327	55	246
	56	444	56	276	56	417
	57	433	57	318	57	305
	58	400	58	523	58	288
	59	474	59	470	59	256
	60	419	60	413	60	347
	61	375	61	499	61	342
	62	399	62	467	62	331
	63	525	63	445	63	279
	64	550	64	480	64	264
	65	459	65	480	65	243
	66	442	66	493	66	262
	67	411	67	433	67	325
	68	538	68	533	68	295
	69	417	69	498	69	396
	70	404	70	469	70	414
	71	398	71	531	71	278
	72	403	72	436	72	363
	73	427	73	516	73	314
	74	506	74	451	74	284
	75	461	75	318	75	318
	76	473	76	465	76	291
	77	424	77	453	77	262
	78	459	78	426	78	223
	79	360			79	315
	80	393			80	447
	81	415
	82	495
	83	466
	84	445
	85	421
	86	455
	87	410
	88	472
	89	404
